# Supplementary material for: Cost-Effectiveness Analysis of COVID-19 Inactivated Vaccines in Reducing the Economic Burden of Ischaemic Stroke after SARS-CoV-2 Infection
Source: Vaccines (Basel). 2023 May 7;11(5):957. doi: 10.3390/vaccines11050957 (PMC10224220; doi:10.3390/vaccines11050957)
Supplement: Supplementary file 1 [file vaccines-11-00957-s001.zip]

Archive with 1 entries (1 files):
- vaccines-2307755-supplementary.pdf
